# Supplementary material for: Systematic Evaluation of the Viable Microbiome in the Human Oral and Gut Samples with Spike-in Gram+/– Bacteria
Source: mSystems. 2023 Mar 27;8(2):e00738-22. doi: 10.1128/msystems.00738-22 (PMC10134872; doi:10.1128/msystems.00738-22)
Supplement: TABLE S5 [file msystems.00738-22-s0003.xls]

## Sheet: Absolute Abundance
s	k	p	c	o	f	g	Host1 (Saliva LyPMAxx vs Control)	Host2 (Saliva LyPMAxx vs Control)	Host3 (Saliva LyPMAxx vs Control)	FDR	sum
s__Faecalibacterium_prausnitzii*	k__Bacteria	p__Firmicutes	c__Clostridia	o__Clostridiales	f__Ruminococcaceae	g__Faecalibacterium	31.1618	1477418904	11465886729	0.0231826	12943305665
s__Megamonas_funiformis*	k__Bacteria	p__Firmicutes	c__Negativicutes	o__Selenomonadales	f__Selenomonadaceae	g__Megamonas	22.1885	1371903419	9955726242	0.0231826	11327629683
s__Bacteroides_vulgatus*	k__Bacteria	p__Bacteroidetes	c__Bacteroidia	o__Bacteroidales	f__Bacteroidaceae	g__Bacteroides	32.61	1230629335	8199634841	0.0231826	9430264208
s__Ruminococcus_bromii*	k__Bacteria	p__Firmicutes	c__Clostridia	o__Clostridiales	f__Ruminococcaceae	g__Ruminococcus	29.1202	8.99401e+08	6583370557	0.0231826	7482772025
s__Fusicatenibacter_saccharivorans*	k__Bacteria	p__Firmicutes	c__Clostridia	o__Clostridiales	f__Lachnospiraceae	g__Fusicatenibacter	29.9696	764251203	5073514378	0.0231826	5837765611
s__Roseburia_faecis*	k__Bacteria	p__Firmicutes	c__Clostridia	o__Clostridiales	f__Lachnospiraceae	g__Roseburia	25.4593	748122940	4503265866	0.0231826	5251388831
s__Blautia_wexlerae*	k__Bacteria	p__Firmicutes	c__Clostridia	o__Clostridiales	f__Lachnospiraceae	g__Blautia	27.8638	5.24163e+08	3499220148	0.0231826	4023382839
s__Eubacterium_rectale*	k__Bacteria	p__Firmicutes	c__Clostridia	o__Clostridiales	f__Lachnospiraceae	g__Lachnospiraceae_unclassified	20.7072	189830346	3352065697	0.0231826	3541896064
s__Ruminococcus_torques*	k__Bacteria	p__Firmicutes	c__Clostridia	o__Clostridiales	f__Lachnospiraceae	g__Blautia	35.6461	3.46675e+08	3263260439	0.0231826	3609935148
s__Prevotella_sp_CAG_279*	k__Bacteria	p__Bacteroidetes	c__Bacteroidia	o__Bacteroidales	f__Prevotellaceae	g__Prevotella	22.2899	4.91539e+08	2757642318	0.0231826	3249181682
s__Prevotella_sp_CAG_5226*	k__Bacteria	p__Bacteroidetes	c__Bacteroidia	o__Bacteroidales	f__Prevotellaceae	g__Prevotella	78.4637	310047197	2056139769	0.0231826	2366187044
s__Bacteroides_uniformis*	k__Bacteria	p__Bacteroidetes	c__Bacteroidia	o__Bacteroidales	f__Bacteroidaceae	g__Bacteroides	51.9104	2.75556e+08	1714572468	0.0231826	1990128368
s__Phascolarctobacterium_succinatutens*	k__Bacteria	p__Firmicutes	c__Negativicutes	o__Acidaminococcales	f__Acidaminococcaceae	g__Phascolarctobacterium	17.0446	1.82072e+08	1225321012	0.0231826	1407392758
s__Prevotella_sp_885	k__Bacteria	p__Bacteroidetes	c__Bacteroidia	o__Bacteroidales	f__Prevotellaceae	g__Prevotella	28.3917	6.3037e+07	1053292971	0.0799747	1116330013
s__Bifidobacterium_pseudocatenulatum*	k__Bacteria	p__Actinobacteria	c__Actinobacteria	o__Bifidobacteriales	f__Bifidobacteriaceae	g__Bifidobacterium	30.0156	242928930	1046497866	0.0231826	1289426826
s__Blautia_obeum*	k__Bacteria	p__Firmicutes	c__Clostridia	o__Clostridiales	f__Lachnospiraceae	g__Blautia	101.5	1.14831e+08	697221406	0.0315365	8.12052e+08
s__Prevotella_copri*	k__Bacteria	p__Bacteroidetes	c__Bacteroidia	o__Bacteroidales	f__Prevotellaceae	g__Prevotella	27.7828	300.181	205.393	0.016121	533.357
s__Rothia_mucilaginosa*	k__Bacteria	p__Actinobacteria	c__Actinobacteria	o__Micrococcales	f__Micrococcaceae	g__Rothia	11.9074	93.8763	100.042	0.00906808	205.825
s__Collinsella_aerofaciens*	k__Bacteria	p__Actinobacteria	c__Coriobacteriia	o__Coriobacteriales	f__Coriobacteriaceae	g__Collinsella	43.5579	473.899	63.4774	0.0231826	580.935
s__Corynebacterium_matruchotii*	k__Bacteria	p__Actinobacteria	c__Actinobacteria	o__Corynebacteriales	f__Corynebacteriaceae	g__Corynebacterium	33.7782	36.1001	15.3079	0.00906808	85.1863
s__Rothia_dentocariosa*	k__Bacteria	p__Actinobacteria	c__Actinobacteria	o__Micrococcales	f__Micrococcaceae	g__Rothia	16.9796	41.6822	13.7921	0.00906808	72.4538
s__Leptotrichia_sp_oral_taxon_215*	k__Bacteria	p__Fusobacteria	c__Fusobacteriia	o__Fusobacteriales	f__Leptotrichiaceae	g__Leptotrichia	60.8248	43.8529	13.5761	0.00906808	118.254
s__Actinomyces_graevenitzii*	k__Bacteria	p__Actinobacteria	c__Actinobacteria	o__Actinomycetales	f__Actinomycetaceae	g__Actinomyces	18.3435	29.4211	12.2603	0.00906808	60.0249
s__Eubacterium_nodatum*	k__Bacteria	p__Firmicutes	c__Clostridia	o__Clostridiales	f__Clostridiales_Family_XIII_Incertae_Sedis	g__Clostridiales_Family_XIII_Incertae_Sedis_unclassified	8.10249	85.7077	9.99714	0.00906808	103.807
s__Gemella_sanguinis*	k__Bacteria	p__Firmicutes	c__Bacilli	o__Bacillales	f__Bacillales_unclassified	g__Gemella	41.4136	34.5795	9.01504	0.00906808	85.0082
s__Streptococcus_australis*	k__Bacteria	p__Firmicutes	c__Bacilli	o__Lactobacillales	f__Streptococcaceae	g__Streptococcus	17.1494	30.6065	8.48445	0.00906808	56.2403
s__Oribacterium_sinus*	k__Bacteria	p__Firmicutes	c__Clostridia	o__Clostridiales	f__Lachnospiraceae	g__Oribacterium	14.3572	25.3549	7.22618	0.00906808	46.9382
s__Actinomyces_sp_ICM47*	k__Bacteria	p__Actinobacteria	c__Actinobacteria	o__Actinomycetales	f__Actinomycetaceae	g__Actinomyces	9.42903	6.13846	6.7926	0.00906808	22.3601
s__Gemella_morbillorum*	k__Bacteria	p__Firmicutes	c__Bacilli	o__Bacillales	f__Bacillales_unclassified	g__Gemella	23.3663	22.4936	6.11672	0.00906808	51.9765
s__Prevotella_melaninogenica*	k__Bacteria	p__Bacteroidetes	c__Bacteroidia	o__Bacteroidales	f__Prevotellaceae	g__Prevotella	9.44579	4.31266	5.25083	0.00906808	19.0093
s__Fusobacterium_periodonticum*	k__Bacteria	p__Fusobacteria	c__Fusobacteriia	o__Fusobacteriales	f__Fusobacteriaceae	g__Fusobacterium	14.9065	11.516	4.65565	0.00906808	31.0782
s__Streptococcus_parasanguinis*	k__Bacteria	p__Firmicutes	c__Bacilli	o__Lactobacillales	f__Streptococcaceae	g__Streptococcus	10.1847	17.8704	4.59326	0.00906808	32.6483
s__Porphyromonas_endodontalis*	k__Bacteria	p__Bacteroidetes	c__Bacteroidia	o__Bacteroidales	f__Porphyromonadaceae	g__Porphyromonas	7.2671	8.256	4.52241	0.00906808	20.0455
s__Gemella_haemolysans*	k__Bacteria	p__Firmicutes	c__Bacilli	o__Bacillales	f__Bacillales_unclassified	g__Gemella	9.14606	16.5374	4.32795	0.00906808	30.0114
s__Stomatobaculum_longum	k__Bacteria	p__Firmicutes	c__Clostridia	o__Clostridiales	f__Lachnospiraceae	g__Stomatobaculum	90.3128	22.7915	4.00627	0.0799747	117.111
s__Veillonella_rogosae*	k__Bacteria	p__Firmicutes	c__Negativicutes	o__Veillonellales	f__Veillonellaceae	g__Veillonella	4.55171	2.2793	3.88485	0.00906808	10.7159
s__Actinomyces_sp_oral_taxon_414*	k__Bacteria	p__Actinobacteria	c__Actinobacteria	o__Actinomycetales	f__Actinomycetaceae	g__Actinomyces	6.90507	17.0498	3.637	0.00906808	27.5919
s__Streptococcus_infantis*	k__Bacteria	p__Firmicutes	c__Bacilli	o__Lactobacillales	f__Streptococcaceae	g__Streptococcus	10.9685	6.53629	3.5552	0.00906808	21.06
s__Granulicatella_adiacens*	k__Bacteria	p__Firmicutes	c__Bacilli	o__Lactobacillales	f__Carnobacteriaceae	g__Granulicatella	6.67355	2.49386	3.54077	0.00906808	12.7082
s__Leptotrichia_wadei*	k__Bacteria	p__Fusobacteria	c__Fusobacteriia	o__Fusobacteriales	f__Leptotrichiaceae	g__Leptotrichia	30.4089	41.0026	3.36366	0.016121	74.7751
s__Actinomyces_naeslundii*	k__Bacteria	p__Actinobacteria	c__Actinobacteria	o__Actinomycetales	f__Actinomycetaceae	g__Actinomyces	8.39779	9.25579	3.33341	0.00906808	20.987
s__Actinomyces_oris*	k__Bacteria	p__Actinobacteria	c__Actinobacteria	o__Actinomycetales	f__Actinomycetaceae	g__Actinomyces	12.681	16.933	3.25949	0.00906808	32.8735
s__Streptococcus_sp_HMSC067H01*	k__Bacteria	p__Firmicutes	c__Bacilli	o__Lactobacillales	f__Streptococcaceae	g__Streptococcus	11.5655	8.02946	3.20735	0.00906808	22.8023
s__Actinomyces_odontolyticus*	k__Bacteria	p__Actinobacteria	c__Actinobacteria	o__Actinomycetales	f__Actinomycetaceae	g__Actinomyces	6.6833	8.68103	3.14078	0.00906808	18.5051
s__Oribacterium_parvum*	k__Bacteria	p__Firmicutes	c__Clostridia	o__Clostridiales	f__Lachnospiraceae	g__Oribacterium	17.7784	29.9391	3.06423	0.00906808	50.7818
s__Peptostreptococcus_stomatis	k__Bacteria	p__Firmicutes	c__Clostridia	o__Clostridiales	f__Peptostreptococcaceae	g__Peptostreptococcus	3.56036	8.60184	2.95557	0.055197	15.1178
s__Mogibacterium_diversum*	k__Bacteria	p__Firmicutes	c__Clostridia	o__Clostridiales	f__Clostridiales_Family_XIII_Incertae_Sedis	g__Mogibacterium	11.7949	5.32422	2.84609	0.00906808	19.9652
s__Streptococcus_sp_HMSC034E03*	k__Bacteria	p__Firmicutes	c__Bacilli	o__Lactobacillales	f__Streptococcaceae	g__Streptococcus	8.66399	5.17919	2.83369	0.00906808	16.6769
s__Eubacterium_sulci*	k__Bacteria	p__Firmicutes	c__Clostridia	o__Clostridiales	f__Clostridiales_Family_XIII_Incertae_Sedis	g__Clostridiales_Family_XIII_Incertae_Sedis_unclassified	12.4448	2.56889	2.75774	0.00906808	17.7715
s__Lachnospiraceae_bacterium_oral_taxon_096*	k__Bacteria	p__Firmicutes	c__Clostridia	o__Clostridiales	f__Lachnospiraceae	g__Lachnospiraceae_unclassified	18.0973	8.72671	2.73961	0.0298713	29.5636
s__Streptococcus_milleri	k__Bacteria	p__Firmicutes	c__Bacilli	o__Lactobacillales	f__Streptococcaceae	g__Streptococcus	4.6789	2.03672	2.65099	0.42089	9.36661
s__Campylobacter_rectus*	k__Bacteria	p__Proteobacteria	c__Epsilonproteobacteria	o__Campylobacterales	f__Campylobacteraceae	g__Campylobacter	2.57358	3.43921	2.57071	0.00906808	8.5835
s__Streptococcus_sp_HMSC071D03	k__Bacteria	p__Firmicutes	c__Bacilli	o__Lactobacillales	f__Streptococcaceae	g__Streptococcus	8.73485	4.55142	2.50163	0.199328	15.7879
s__Actinobaculum_sp_oral_taxon_183*	k__Bacteria	p__Actinobacteria	c__Actinobacteria	o__Actinomycetales	f__Actinomycetaceae	g__Actinobaculum	8.78142	5.23739	2.36547	0.00906808	16.3843
s__Streptococcus_oralis*	k__Bacteria	p__Firmicutes	c__Bacilli	o__Lactobacillales	f__Streptococcaceae	g__Streptococcus	6.52663	4.79053	2.35883	0.00906808	13.676
s__Streptococcus_mitis*	k__Bacteria	p__Firmicutes	c__Bacilli	o__Lactobacillales	f__Streptococcaceae	g__Streptococcus	7.46174	3.34453	2.34504	0.00906808	13.1513
s__Porphyromonas_somerae*	k__Bacteria	p__Bacteroidetes	c__Bacteroidia	o__Bacteroidales	f__Porphyromonadaceae	g__Porphyromonas	8.92108	6.44797	2.3129	0.00906808	17.682
s__Actinomyces_sp_HMSC035G02*	k__Bacteria	p__Actinobacteria	c__Actinobacteria	o__Actinomycetales	f__Actinomycetaceae	g__Actinomyces	9.348	7.35153	2.27966	0.00906808	18.9792
s__Alloprevotella_tannerae*	k__Bacteria	p__Bacteroidetes	c__Bacteroidia	o__Bacteroidales	f__Prevotellaceae	g__Alloprevotella	5.44626	3.05871	2.24833	0.00906808	10.7533
s__Tannerella_sp_oral_taxon_HOT_286*	k__Bacteria	p__Bacteroidetes	c__Bacteroidia	o__Bacteroidales	f__Tannerellaceae	g__Tannerella	5.52553	3.33028	2.22221	0.00906808	11.078
s__Pseudopropionibacterium_propionicum*	k__Bacteria	p__Actinobacteria	c__Actinobacteria	o__Propionibacteriales	f__Propionibacteriaceae	g__Pseudopropionibacterium	6.55056	5.02966	2.11584	0.00906808	13.6961
s__Haemophilus_haemolyticus*	k__Bacteria	p__Proteobacteria	c__Gammaproteobacteria	o__Pasteurellales	f__Pasteurellaceae	g__Haemophilus	3.4259	2.83	2.05985	0.00906808	8.31576
s__Capnocytophaga_leadbetteri*	k__Bacteria	p__Bacteroidetes	c__Flavobacteriia	o__Flavobacteriales	f__Flavobacteriaceae	g__Capnocytophaga	4.20816	2.00856	2.03495	0.00906808	8.25167
s__Capnocytophaga_gingivalis*	k__Bacteria	p__Bacteroidetes	c__Flavobacteriia	o__Flavobacteriales	f__Flavobacteriaceae	g__Capnocytophaga	5.31833	4.16407	1.99732	0.00906808	11.4797
s__Streptococcus_cristatus*	k__Bacteria	p__Firmicutes	c__Bacilli	o__Lactobacillales	f__Streptococcaceae	g__Streptococcus	6.55157	4.32866	1.92187	0.00906808	12.8021
s__Granulicatella_elegans*	k__Bacteria	p__Firmicutes	c__Bacilli	o__Lactobacillales	f__Carnobacteriaceae	g__Granulicatella	8.72225	5.28017	1.91741	0.016121	15.9198
s__Actinomyces_sp_oral_taxon_448*	k__Bacteria	p__Actinobacteria	c__Actinobacteria	o__Actinomycetales	f__Actinomycetaceae	g__Actinomyces	6.91404	2.13342	1.76682	0.0403942	10.8143
s__Streptococcus_peroris	k__Bacteria	p__Firmicutes	c__Bacilli	o__Lactobacillales	f__Streptococcaceae	g__Streptococcus	5.24072e+07	4.72018	1.69614	0.496525	5.24072e+07
s__Prevotella_pallens*	k__Bacteria	p__Bacteroidetes	c__Bacteroidia	o__Bacteroidales	f__Prevotellaceae	g__Prevotella	4.62691	1.22151	1.65624	0.0298713	7.50466
s__Actinomyces_massiliensis*	k__Bacteria	p__Actinobacteria	c__Actinobacteria	o__Actinomycetales	f__Actinomycetaceae	g__Actinomyces	7.73946	5.40622	1.64485	0.016121	14.7905
s__Haemophilus_paraphrohaemolyticus	k__Bacteria	p__Proteobacteria	c__Gammaproteobacteria	o__Pasteurellales	f__Pasteurellaceae	g__Haemophilus	12.1758	1.07202	1.58612	1	14.834
s__Atopobium_rimae*	k__Bacteria	p__Actinobacteria	c__Coriobacteriia	o__Coriobacteriales	f__Atopobiaceae	g__Atopobium	12.8257	11.5101	1.57045	0.016121	25.9063
s__Prevotella_nigrescens*	k__Bacteria	p__Bacteroidetes	c__Bacteroidia	o__Bacteroidales	f__Prevotellaceae	g__Prevotella	5.76416	1.65989	1.45225	0.0231826	8.8763
s__Veillonella_dispar	k__Bacteria	p__Firmicutes	c__Negativicutes	o__Veillonellales	f__Veillonellaceae	g__Veillonella	4.3071	2.97626	1.38974	0.055197	8.6731
s__Aggregatibacter_segnis*	k__Bacteria	p__Proteobacteria	c__Gammaproteobacteria	o__Pasteurellales	f__Pasteurellaceae	g__Aggregatibacter	4.06861	2.62897	1.30556	0.0298713	8.00314
s__Streptococcus_anginosus_group*	k__Bacteria	p__Firmicutes	c__Bacilli	o__Lactobacillales	f__Streptococcaceae	g__Streptococcus	4.00662	2.41536	1.25301	0.0403942	7.67498
s__Capnocytophaga_granulosa	k__Bacteria	p__Bacteroidetes	c__Flavobacteriia	o__Flavobacteriales	f__Flavobacteriaceae	g__Capnocytophaga	5.1906	4.74256	1.23065	0.0984534	11.1638
s__Porphyromonas_catoniae	k__Bacteria	p__Bacteroidetes	c__Bacteroidia	o__Bacteroidales	f__Porphyromonadaceae	g__Porphyromonas	4.64043	3.23258	1.19592	0.124464	9.06893
s__Porphyromonas_sp_oral_taxon_278	k__Bacteria	p__Bacteroidetes	c__Bacteroidia	o__Bacteroidales	f__Porphyromonadaceae	g__Porphyromonas	5.70533	3.27054	1.19253	0.477169	10.1684
s__Streptococcus_gordonii*	k__Bacteria	p__Firmicutes	c__Bacilli	o__Lactobacillales	f__Streptococcaceae	g__Streptococcus	3.97733	4.32932	1.17375	0.0231826	9.4804
s__Campylobacter_concisus	k__Bacteria	p__Proteobacteria	c__Epsilonproteobacteria	o__Campylobacterales	f__Campylobacteraceae	g__Campylobacter	2.94477	2.21249	1.15152	0.161133	6.30879
s__Neisseria_sp_oral_taxon_014	k__Bacteria	p__Proteobacteria	c__Betaproteobacteria	o__Neisseriales	f__Neisseriaceae	g__Neisseria	4.25463	1.88917	1.14629	0.161133	7.29009
s__Abiotrophia_defectiva	k__Bacteria	p__Firmicutes	c__Bacilli	o__Lactobacillales	f__Aerococcaceae	g__Abiotrophia	4.73474	3.71744	1.14286	0.0984534	9.59504
s__Prevotella_sp_oral_taxon_473	k__Bacteria	p__Bacteroidetes	c__Bacteroidia	o__Bacteroidales	f__Prevotellaceae	g__Alloprevotella	3.63643	1.92822	1.08894	0.124464	6.65359
s__Neisseria_elongata	k__Bacteria	p__Proteobacteria	c__Betaproteobacteria	o__Neisseriales	f__Neisseriaceae	g__Neisseria	3.28346	1.76809	1.06026	0.124464	6.11181
s__Cardiobacterium_valvarum*	k__Bacteria	p__Proteobacteria	c__Gammaproteobacteria	o__Cardiobacteriales	f__Cardiobacteriaceae	g__Cardiobacterium	4.00072	2.93075	1.05991	0.0298713	7.99138
s__Veillonella_atypica	k__Bacteria	p__Firmicutes	c__Negativicutes	o__Veillonellales	f__Veillonellaceae	g__Veillonella	4.56546	3.46015	1.05084	0.055197	9.07645
s__Haemophilus_parainfluenzae	k__Bacteria	p__Proteobacteria	c__Gammaproteobacteria	o__Pasteurellales	f__Pasteurellaceae	g__Haemophilus	2.59972	1.62317	1.01174	0.298165	5.23463
s__Neisseria_macacae	k__Bacteria	p__Proteobacteria	c__Betaproteobacteria	o__Neisseriales	f__Neisseriaceae	g__Neisseria	3.33594	4.98279	1.00501	0.199328	9.32374
s__Neisseria_sicca	k__Bacteria	p__Proteobacteria	c__Betaproteobacteria	o__Neisseriales	f__Neisseriaceae	g__Neisseria	3.75436	1.50388	0.99879	0.477169	6.25703
s__Prevotella_denticola	k__Bacteria	p__Bacteroidetes	c__Bacteroidia	o__Bacteroidales	f__Prevotellaceae	g__Prevotella	3.59854	1.22988	0.990447	0.597908	5.81887
s__Haemophilus_parahaemolyticus	k__Bacteria	p__Proteobacteria	c__Gammaproteobacteria	o__Pasteurellales	f__Pasteurellaceae	g__Haemophilus	2.12104	1.66602	0.940629	0.477169	4.7277
s__Neisseria_flavescens	k__Bacteria	p__Proteobacteria	c__Betaproteobacteria	o__Neisseriales	f__Neisseriaceae	g__Neisseria	2.61971	1.31811	0.923129	0.477169	4.86095
s__Kingella_denitrificans	k__Bacteria	p__Proteobacteria	c__Betaproteobacteria	o__Neisseriales	f__Neisseriaceae	g__Kingella	3.75096	1.40044	0.838009	0.0756316	5.98941
s__Aggregatibacter_sp_oral_taxon_458	k__Bacteria	p__Proteobacteria	c__Gammaproteobacteria	o__Pasteurellales	f__Pasteurellaceae	g__Aggregatibacter	2.96456	2.04213	0.820047	0.532993	5.82673
s__Ottowia_sp_oral_taxon_894	k__Bacteria	p__Proteobacteria	c__Betaproteobacteria	o__Burkholderiales	f__Comamonadaceae	g__Ottowia	3.51859	0.972583	0.818527	0.532993	5.3097
s__Prevotella_veroralis	k__Bacteria	p__Bacteroidetes	c__Bacteroidia	o__Bacteroidales	f__Prevotellaceae	g__Prevotella	5.55351	0.764688	0.659855	0.924377	6.97806
s__Prevotella_buccae	k__Bacteria	p__Bacteroidetes	c__Bacteroidia	o__Bacteroidales	f__Prevotellaceae	g__Prevotella	2.81778	0.342969	0.63516	0.298165	3.79591
s__Haemophilus_quentini	k__Bacteria	p__Proteobacteria	c__Gammaproteobacteria	o__Pasteurellales	f__Pasteurellaceae	g__Haemophilus	3.98966	2.81103	0.608132	0.597908	7.40882
s__Veillonella_parvula	k__Bacteria	p__Firmicutes	c__Negativicutes	o__Veillonellales	f__Veillonellaceae	g__Veillonella	3.97763	1.12012	0.563664	0.757688	5.66141
s__Aggregatibacter_aphrophilus	k__Bacteria	p__Proteobacteria	c__Gammaproteobacteria	o__Pasteurellales	f__Pasteurellaceae	g__Aggregatibacter	1.62306	0.800796	0.249396	0.532993	2.67325
s__Campylobacter_gracilis	k__Bacteria	p__Proteobacteria	c__Epsilonproteobacteria	o__Campylobacterales	f__Campylobacteraceae	g__Campylobacter	2.71771	2.17545	0.014303	0.83969	4.90746
s	k	p	c	o	f	g	Host1 (Saliva LyPMAxx+F vs LyPMAxx)	Host2 (Saliva LyPMAxx+F vs LyPMAxx)	Host3 (Saliva LyPMAxx+F vs LyPMAxx)	FDR	sum
s__Actinobaculum_sp_oral_taxon_183*	k__Bacteria	p__Actinobacteria	c__Actinobacteria	o__Actinomycetales	f__Actinomycetaceae	g__Actinobaculum	4.98096e+08	937288394	5123325154	0.00497855	6558709259
s__Collinsella_aerofaciens*	k__Bacteria	p__Actinobacteria	c__Coriobacteriia	o__Coriobacteriales	f__Coriobacteriaceae	g__Collinsella	59.7224	12.6345	1.11105e+07	0.0412786	1.11105e+07
s__Actinomyces_sp_oral_taxon_448*	k__Bacteria	p__Actinobacteria	c__Actinobacteria	o__Actinomycetales	f__Actinomycetaceae	g__Actinomyces	135.348	280.78	482.292	0.00497855	898.42
s__Actinomyces_massiliensis*	k__Bacteria	p__Actinobacteria	c__Actinobacteria	o__Actinomycetales	f__Actinomycetaceae	g__Actinomyces	54.6235	367.91	42.2397	0.00497855	464.773
s__Pseudopropionibacterium_propionicum*	k__Bacteria	p__Actinobacteria	c__Actinobacteria	o__Propionibacteriales	f__Propionibacteriaceae	g__Pseudopropionibacterium	183.117	176.556	64.3373	0.00497855	424.01
s__Haemophilus_haemolyticus*	k__Bacteria	p__Proteobacteria	c__Gammaproteobacteria	o__Pasteurellales	f__Pasteurellaceae	g__Haemophilus	44.1752	212.584	27.1436	0.00497855	283.902
s__Prevotella_copri*	k__Bacteria	p__Bacteroidetes	c__Bacteroidia	o__Bacteroidales	f__Prevotellaceae	g__Prevotella	194.08	67.4616	12.7285	0.00497855	274.27
s__Gemella_haemolysans*	k__Bacteria	p__Firmicutes	c__Bacilli	o__Bacillales	f__Bacillales_unclassified	g__Gemella	48.2721	113.813	14.8106	0.00497855	176.896
s__Neisseria_sp_oral_taxon_014*	k__Bacteria	p__Proteobacteria	c__Betaproteobacteria	o__Neisseriales	f__Neisseriaceae	g__Neisseria	32.6213	64.4347	76.3434	0.00497855	173.399
s__Ottowia_sp_oral_taxon_894*	k__Bacteria	p__Proteobacteria	c__Betaproteobacteria	o__Burkholderiales	f__Comamonadaceae	g__Ottowia	54.8313	102.756	5.70359	0.00497855	163.291
s__Neisseria_flavescens*	k__Bacteria	p__Proteobacteria	c__Betaproteobacteria	o__Neisseriales	f__Neisseriaceae	g__Neisseria	63.2443	73.7433	16.4162	0.00497855	153.404
s__Aggregatibacter_segnis*	k__Bacteria	p__Proteobacteria	c__Gammaproteobacteria	o__Pasteurellales	f__Pasteurellaceae	g__Aggregatibacter	30.3765	90.0958	16.7964	0.00497855	137.269
s__Haemophilus_quentini*	k__Bacteria	p__Proteobacteria	c__Gammaproteobacteria	o__Pasteurellales	f__Pasteurellaceae	g__Haemophilus	20.2566	56.11	48.1603	0.00497855	124.527
s__Haemophilus_parahaemolyticus*	k__Bacteria	p__Proteobacteria	c__Gammaproteobacteria	o__Pasteurellales	f__Pasteurellaceae	g__Haemophilus	20.1596	88.151	16.1391	0.00497855	124.45
s__Neisseria_macacae*	k__Bacteria	p__Proteobacteria	c__Betaproteobacteria	o__Neisseriales	f__Neisseriaceae	g__Neisseria	50.4876	62.9502	10.3935	0.00497855	123.831
s__Haemophilus_paraphrohaemolyticus*	k__Bacteria	p__Proteobacteria	c__Gammaproteobacteria	o__Pasteurellales	f__Pasteurellaceae	g__Haemophilus	10.0654	99.3155	11.5774	0.00497855	120.958
s__Actinomyces_sp_oral_taxon_414*	k__Bacteria	p__Actinobacteria	c__Actinobacteria	o__Actinomycetales	f__Actinomycetaceae	g__Actinomyces	49.2466	38.2864	25.5869	0.00497855	113.12
s__Aggregatibacter_aphrophilus*	k__Bacteria	p__Proteobacteria	c__Gammaproteobacteria	o__Pasteurellales	f__Pasteurellaceae	g__Aggregatibacter	21.0628	79.8571	11.3066	0.00497855	112.226
s__Actinomyces_naeslundii*	k__Bacteria	p__Actinobacteria	c__Actinobacteria	o__Actinomycetales	f__Actinomycetaceae	g__Actinomyces	37.9229	38.5014	32.8975	0.00497855	109.322
s__Peptostreptococcus_stomatis*	k__Bacteria	p__Firmicutes	c__Clostridia	o__Clostridiales	f__Peptostreptococcaceae	g__Peptostreptococcus	12.6179	77.2706	9.27385	0.00497855	99.1623
s__Streptococcus_sp_HMSC071D03*	k__Bacteria	p__Firmicutes	c__Bacilli	o__Lactobacillales	f__Streptococcaceae	g__Streptococcus	49.8187	40.8309	5.44987	0.00497855	96.0995
s__Streptococcus_cristatus*	k__Bacteria	p__Firmicutes	c__Bacilli	o__Lactobacillales	f__Streptococcaceae	g__Streptococcus	38.8398	43.9117	12.2162	0.00497855	94.9677
s__Gemella_sanguinis*	k__Bacteria	p__Firmicutes	c__Bacilli	o__Bacillales	f__Bacillales_unclassified	g__Gemella	21.5625	57.583	14.6016	0.00497855	93.7471
s__Neisseria_sicca*	k__Bacteria	p__Proteobacteria	c__Betaproteobacteria	o__Neisseriales	f__Neisseriaceae	g__Neisseria	49.6092	32.3287	9.53087	0.00497855	91.4687
s__Streptococcus_australis*	k__Bacteria	p__Firmicutes	c__Bacilli	o__Lactobacillales	f__Streptococcaceae	g__Streptococcus	43.9372	35.9556	9.64886	0.00497855	89.5417
s__Prevotella_sp_oral_taxon_473*	k__Bacteria	p__Bacteroidetes	c__Bacteroidia	o__Bacteroidales	f__Prevotellaceae	g__Alloprevotella	33.0668	45.9336	9.32799	0.00497855	88.3284
s__Prevotella_denticola*	k__Bacteria	p__Bacteroidetes	c__Bacteroidia	o__Bacteroidales	f__Prevotellaceae	g__Prevotella	21.2883	51.7307	12.7096	0.00497855	85.7287
s__Streptococcus_gordonii*	k__Bacteria	p__Firmicutes	c__Bacilli	o__Lactobacillales	f__Streptococcaceae	g__Streptococcus	42.1371	33.4848	9.80945	0.00497855	85.4313
s__Prevotella_buccae*	k__Bacteria	p__Bacteroidetes	c__Bacteroidia	o__Bacteroidales	f__Prevotellaceae	g__Prevotella	9.41084	58.9768	14.9799	0.00497855	83.3675
s__Streptococcus_milleri*	k__Bacteria	p__Firmicutes	c__Bacilli	o__Lactobacillales	f__Streptococcaceae	g__Streptococcus	19.7818	56.7647	6.1975	0.00497855	82.744
s__Actinomyces_oris*	k__Bacteria	p__Actinobacteria	c__Actinobacteria	o__Actinomycetales	f__Actinomycetaceae	g__Actinomyces	25.0092	37.7753	18.504	0.00497855	81.2884
s__Streptococcus_mitis*	k__Bacteria	p__Firmicutes	c__Bacilli	o__Lactobacillales	f__Streptococcaceae	g__Streptococcus	23.9	42.8388	13.7386	0.00497855	80.4775
s__Streptococcus_sp_HMSC034E03*	k__Bacteria	p__Firmicutes	c__Bacilli	o__Lactobacillales	f__Streptococcaceae	g__Streptococcus	24.3604	44.5705	8.7661	0.00497855	77.697
s__Cardiobacterium_valvarum*	k__Bacteria	p__Proteobacteria	c__Gammaproteobacteria	o__Cardiobacteriales	f__Cardiobacteriaceae	g__Cardiobacterium	20.1551	49.6722	6.74751	0.00497855	76.5749
s__Actinomyces_sp_ICM47*	k__Bacteria	p__Actinobacteria	c__Actinobacteria	o__Actinomycetales	f__Actinomycetaceae	g__Actinomyces	30.6931	34.3388	8.91605	0.00497855	73.9479
s__Actinomyces_odontolyticus*	k__Bacteria	p__Actinobacteria	c__Actinobacteria	o__Actinomycetales	f__Actinomycetaceae	g__Actinomyces	23.5958	41.0624	9.11924	0.00497855	73.7774
s__Prevotella_veroralis*	k__Bacteria	p__Bacteroidetes	c__Bacteroidia	o__Bacteroidales	f__Prevotellaceae	g__Prevotella	22.3614	40.8628	10.3146	0.00497855	73.5387
s__Kingella_denitrificans*	k__Bacteria	p__Proteobacteria	c__Betaproteobacteria	o__Neisseriales	f__Neisseriaceae	g__Kingella	29.685	35.0375	7.76382	0.00497855	72.4864
s__Streptococcus_sp_HMSC067H01*	k__Bacteria	p__Firmicutes	c__Bacilli	o__Lactobacillales	f__Streptococcaceae	g__Streptococcus	30.2035	30.5631	11.4974	0.00497855	72.2641
s__Streptococcus_infantis*	k__Bacteria	p__Firmicutes	c__Bacilli	o__Lactobacillales	f__Streptococcaceae	g__Streptococcus	25.6471	35.2101	9.69099	0.00497855	70.5482
s__Gemella_morbillorum*	k__Bacteria	p__Firmicutes	c__Bacilli	o__Bacillales	f__Bacillales_unclassified	g__Gemella	17.5297	41.9872	11.0095	0.00497855	70.5264
s__Aggregatibacter_sp_oral_taxon_458*	k__Bacteria	p__Proteobacteria	c__Gammaproteobacteria	o__Pasteurellales	f__Pasteurellaceae	g__Aggregatibacter	22.6336	36.8165	10.9375	0.00497855	70.3876
s__Streptococcus_anginosus_group*	k__Bacteria	p__Firmicutes	c__Bacilli	o__Lactobacillales	f__Streptococcaceae	g__Streptococcus	23.2693	40.6698	5.86203	0.00497855	69.8011
s__Neisseria_elongata*	k__Bacteria	p__Proteobacteria	c__Betaproteobacteria	o__Neisseriales	f__Neisseriaceae	g__Neisseria	17.7931	42.4443	7.84622	0.00497855	68.0836
s__Eubacterium_sulci*	k__Bacteria	p__Firmicutes	c__Clostridia	o__Clostridiales	f__Clostridiales_Family_XIII_Incertae_Sedis	g__Clostridiales_Family_XIII_Incertae_Sedis_unclassified	17.2443	42.8276	7.43574	0.00497855	67.5077
s__Oribacterium_sinus*	k__Bacteria	p__Firmicutes	c__Clostridia	o__Clostridiales	f__Lachnospiraceae	g__Oribacterium	24.8644	31.1204	11.2067	0.00497855	67.1915
s__Actinomyces_sp_HMSC035G02*	k__Bacteria	p__Actinobacteria	c__Actinobacteria	o__Actinomycetales	f__Actinomycetaceae	g__Actinomyces	26.0844	30.3447	8.26959	0.00497855	64.6986
s__Abiotrophia_defectiva*	k__Bacteria	p__Firmicutes	c__Bacilli	o__Lactobacillales	f__Aerococcaceae	g__Abiotrophia	24.8529	30.4341	8.71531	0.00497855	64.0023
s__Streptococcus_oralis*	k__Bacteria	p__Firmicutes	c__Bacilli	o__Lactobacillales	f__Streptococcaceae	g__Streptococcus	20.1563	29.4393	9.80816	0.00497855	59.4037
s__Streptococcus_parasanguinis*	k__Bacteria	p__Firmicutes	c__Bacilli	o__Lactobacillales	f__Streptococcaceae	g__Streptococcus	23.7197	21.5245	10.8629	0.00497855	56.1071
s__Campylobacter_rectus*	k__Bacteria	p__Proteobacteria	c__Epsilonproteobacteria	o__Campylobacterales	f__Campylobacteraceae	g__Campylobacter	38.4442	6.9114	6.94429	0.00497855	52.2999
s__Campylobacter_concisus*	k__Bacteria	p__Proteobacteria	c__Epsilonproteobacteria	o__Campylobacterales	f__Campylobacteraceae	g__Campylobacter	19.2124	22.1178	9.91708	0.00497855	51.2473
s__Campylobacter_gracilis*	k__Bacteria	p__Proteobacteria	c__Epsilonproteobacteria	o__Campylobacterales	f__Campylobacteraceae	g__Campylobacter	23.3574	15.0125	11.1147	0.00497855	49.4846
s__Porphyromonas_endodontalis*	k__Bacteria	p__Bacteroidetes	c__Bacteroidia	o__Bacteroidales	f__Porphyromonadaceae	g__Porphyromonas	33.444	5.49576	10.3555	0.00497855	49.2952
s__Prevotella_melaninogenica*	k__Bacteria	p__Bacteroidetes	c__Bacteroidia	o__Bacteroidales	f__Prevotellaceae	g__Prevotella	16.0662	29.2165	3.5775	0.00497855	48.8602
s__Actinomyces_graevenitzii*	k__Bacteria	p__Actinobacteria	c__Actinobacteria	o__Actinomycetales	f__Actinomycetaceae	g__Actinomyces	15.292	31.4357	1.93543	0.0239534	48.6632
s__Veillonella_atypica*	k__Bacteria	p__Firmicutes	c__Negativicutes	o__Veillonellales	f__Veillonellaceae	g__Veillonella	16.4907	24.1026	7.84356	0.00497855	48.4368
s__Veillonella_parvula*	k__Bacteria	p__Firmicutes	c__Negativicutes	o__Veillonellales	f__Veillonellaceae	g__Veillonella	15.8827	23.7558	8.12621	0.00497855	47.7647
s__Mogibacterium_diversum*	k__Bacteria	p__Firmicutes	c__Clostridia	o__Clostridiales	f__Clostridiales_Family_XIII_Incertae_Sedis	g__Mogibacterium	16.4009	24.2437	5.83884	0.00497855	46.4835
s__Fusobacterium_periodonticum*	k__Bacteria	p__Fusobacteria	c__Fusobacteriia	o__Fusobacteriales	f__Fusobacteriaceae	g__Fusobacterium	23.272	18.3627	4.3837	0.00497855	46.0184
s__Alloprevotella_tannerae*	k__Bacteria	p__Bacteroidetes	c__Bacteroidia	o__Bacteroidales	f__Prevotellaceae	g__Alloprevotella	13.2509	28.1932	4.4622	0.00497855	45.9063
s__Granulicatella_elegans*	k__Bacteria	p__Firmicutes	c__Bacilli	o__Lactobacillales	f__Carnobacteriaceae	g__Granulicatella	16.7846	21.216	7.35802	0.00497855	45.3587
s__Haemophilus_parainfluenzae*	k__Bacteria	p__Proteobacteria	c__Gammaproteobacteria	o__Pasteurellales	f__Pasteurellaceae	g__Haemophilus	18.0536	19.0439	7.99416	0.00497855	45.0916
s__Oribacterium_parvum*	k__Bacteria	p__Firmicutes	c__Clostridia	o__Clostridiales	f__Lachnospiraceae	g__Oribacterium	15.0623	23.6432	5.89552	0.00497855	44.601
s__Corynebacterium_matruchotii*	k__Bacteria	p__Actinobacteria	c__Actinobacteria	o__Corynebacteriales	f__Corynebacteriaceae	g__Corynebacterium	16.4058	21.9945	5.95184	0.00497855	44.3522
s__Granulicatella_adiacens*	k__Bacteria	p__Firmicutes	c__Bacilli	o__Lactobacillales	f__Carnobacteriaceae	g__Granulicatella	17.2177	20.2269	6.14024	0.00497855	43.5849
s__Prevotella_nigrescens*	k__Bacteria	p__Bacteroidetes	c__Bacteroidia	o__Bacteroidales	f__Prevotellaceae	g__Prevotella	15.8613	15.6987	10.9083	0.00497855	42.4683
s__Rothia_dentocariosa*	k__Bacteria	p__Actinobacteria	c__Actinobacteria	o__Micrococcales	f__Micrococcaceae	g__Rothia	17.3636	18.3825	5.85249	0.00497855	41.5986
s__Prevotella_pallens*	k__Bacteria	p__Bacteroidetes	c__Bacteroidia	o__Bacteroidales	f__Prevotellaceae	g__Prevotella	14.4046	17.3289	6.30596	0.00497855	38.0394
s__Porphyromonas_somerae*	k__Bacteria	p__Bacteroidetes	c__Bacteroidia	o__Bacteroidales	f__Porphyromonadaceae	g__Porphyromonas	11.3008	17.6847	4.8224	0.00497855	33.8079
s__Veillonella_rogosae*	k__Bacteria	p__Firmicutes	c__Negativicutes	o__Veillonellales	f__Veillonellaceae	g__Veillonella	13.5807	16.1087	3.02486	0.00497855	32.7143
s__Capnocytophaga_granulosa*	k__Bacteria	p__Bacteroidetes	c__Flavobacteriia	o__Flavobacteriales	f__Flavobacteriaceae	g__Capnocytophaga	12.8495	14.9021	4.77716	0.00497855	32.5288
s__Porphyromonas_sp_oral_taxon_278*	k__Bacteria	p__Bacteroidetes	c__Bacteroidia	o__Bacteroidales	f__Porphyromonadaceae	g__Porphyromonas	12.8449	11.5443	7.78024	0.00497855	32.1694
s__Porphyromonas_catoniae*	k__Bacteria	p__Bacteroidetes	c__Bacteroidia	o__Bacteroidales	f__Porphyromonadaceae	g__Porphyromonas	18.7668	8.18937	4.97057	0.00497855	31.9267
s__Leptotrichia_sp_oral_taxon_215*	k__Bacteria	p__Fusobacteria	c__Fusobacteriia	o__Fusobacteriales	f__Leptotrichiaceae	g__Leptotrichia	10.6174	13.1337	6.88086	0.00497855	30.632
s__Capnocytophaga_leadbetteri*	k__Bacteria	p__Bacteroidetes	c__Flavobacteriia	o__Flavobacteriales	f__Flavobacteriaceae	g__Capnocytophaga	12.7622	12.6876	3.3669	0.00497855	28.8167
s__Veillonella_dispar*	k__Bacteria	p__Firmicutes	c__Negativicutes	o__Veillonellales	f__Veillonellaceae	g__Veillonella	14.0041	9.0059	4.42376	0.00497855	27.4338
s__Tannerella_sp_oral_taxon_HOT_286*	k__Bacteria	p__Bacteroidetes	c__Bacteroidia	o__Bacteroidales	f__Tannerellaceae	g__Tannerella	12.2213	10.743	4.18543	0.00497855	27.1498
s__Streptococcus_peroris*	k__Bacteria	p__Firmicutes	c__Bacilli	o__Lactobacillales	f__Streptococcaceae	g__Streptococcus	1.16e-05	11.0455	14.3639	0.0412786	25.4094
s__Capnocytophaga_gingivalis*	k__Bacteria	p__Bacteroidetes	c__Flavobacteriia	o__Flavobacteriales	f__Flavobacteriaceae	g__Capnocytophaga	9.73709	9.68431	2.47669	0.00497855	21.8981
s__Atopobium_rimae*	k__Bacteria	p__Actinobacteria	c__Coriobacteriia	o__Coriobacteriales	f__Atopobiaceae	g__Atopobium	9.61583	8.0512	3.74064	0.00497855	21.4077
s__Leptotrichia_wadei*	k__Bacteria	p__Fusobacteria	c__Fusobacteriia	o__Fusobacteriales	f__Leptotrichiaceae	g__Leptotrichia	6.74658	1.96511	3.88335	0.00986044	12.595
s__Megamonas_funiformis	k__Bacteria	p__Firmicutes	c__Negativicutes	o__Selenomonadales	f__Selenomonadaceae	g__Megamonas	20557638	1	1	0.188707	20557640
s__Faecalibacterium_prausnitzii	k__Bacteria	p__Firmicutes	c__Clostridia	o__Clostridiales	f__Ruminococcaceae	g__Faecalibacterium	20004077	1	1	0.188707	20004079
s__Bacteroides_vulgatus	k__Bacteria	p__Bacteroidetes	c__Bacteroidia	o__Bacteroidales	f__Bacteroidaceae	g__Bacteroides	14139926	1	1	0.188707	14139928
s__Ruminococcus_bromii	k__Bacteria	p__Firmicutes	c__Clostridia	o__Clostridiales	f__Ruminococcaceae	g__Ruminococcus	12231248	1	1	0.188707	12231250
s__Eubacterium_nodatum	k__Bacteria	p__Firmicutes	c__Clostridia	o__Clostridiales	f__Clostridiales_Family_XIII_Incertae_Sedis	g__Clostridiales_Family_XIII_Incertae_Sedis_unclassified	1.04273e+07	2.03763	35.0775	0.0613517	1.04273e+07
s__Roseburia_faecis	k__Bacteria	p__Firmicutes	c__Clostridia	o__Clostridiales	f__Lachnospiraceae	g__Roseburia	9.23121e+06	1	1	0.188707	9.23121e+06
s__Fusicatenibacter_saccharivorans	k__Bacteria	p__Firmicutes	c__Clostridia	o__Clostridiales	f__Lachnospiraceae	g__Fusicatenibacter	9.07201e+06	1	1	0.188707	9.07201e+06
s__Blautia_wexlerae	k__Bacteria	p__Firmicutes	c__Clostridia	o__Clostridiales	f__Lachnospiraceae	g__Blautia	6.91632e+06	1	1	0.188707	6.91632e+06
s__Prevotella_sp_CAG_279	k__Bacteria	p__Bacteroidetes	c__Bacteroidia	o__Bacteroidales	f__Prevotellaceae	g__Prevotella	5545188	1	1	0.188707	5545190
s__Ruminococcus_torques	k__Bacteria	p__Firmicutes	c__Clostridia	o__Clostridiales	f__Lachnospiraceae	g__Blautia	3.93042e+06	1	1	0.188707	3.93043e+06
s__Phascolarctobacterium_succinatutens	k__Bacteria	p__Firmicutes	c__Negativicutes	o__Acidaminococcales	f__Acidaminococcaceae	g__Phascolarctobacterium	3.58357e+06	1	1	0.188707	3.58357e+06
s__Bifidobacterium_pseudocatenulatum	k__Bacteria	p__Actinobacteria	c__Actinobacteria	o__Bifidobacteriales	f__Bifidobacteriaceae	g__Bifidobacterium	3.43309e+06	1	1	0.188707	3.43309e+06
s__Eubacterium_rectale	k__Bacteria	p__Firmicutes	c__Clostridia	o__Clostridiales	f__Lachnospiraceae	g__Lachnospiraceae_unclassified	3.20113e+06	1	1	0.188707	3.20113e+06
s__Bacteroides_uniformis	k__Bacteria	p__Bacteroidetes	c__Bacteroidia	o__Bacteroidales	f__Bacteroidaceae	g__Bacteroides	1816973	1	1	0.188707	1816975
s__Prevotella_sp_885	k__Bacteria	p__Bacteroidetes	c__Bacteroidia	o__Bacteroidales	f__Prevotellaceae	g__Prevotella	1.10764e+06	1	1	0.37397	1.10764e+06
s__Prevotella_sp_CAG_5226	k__Bacteria	p__Bacteroidetes	c__Bacteroidia	o__Bacteroidales	f__Prevotellaceae	g__Prevotella	1091561	1	1	0.37397	1091563
s__Blautia_obeum	k__Bacteria	p__Firmicutes	c__Clostridia	o__Clostridiales	f__Lachnospiraceae	g__Blautia	291927	1	1	0.37397	291929
s__Rothia_mucilaginosa	k__Bacteria	p__Actinobacteria	c__Actinobacteria	o__Micrococcales	f__Micrococcaceae	g__Rothia	35.0111	62.1717	0.620272	0.209573	97.803
s__Stomatobaculum_longum	k__Bacteria	p__Firmicutes	c__Clostridia	o__Clostridiales	f__Lachnospiraceae	g__Stomatobaculum	4.94873	20.1387	6.57498	0.0929244	31.6624
s__Lachnospiraceae_bacterium_oral_taxon_096	k__Bacteria	p__Firmicutes	c__Clostridia	o__Clostridiales	f__Lachnospiraceae	g__Lachnospiraceae_unclassified	7.72026	1.01095	3.88112	0.0869229	12.6123
s	k	p	c	o	f	g	Host1 (Feces LyPMAxx vs Control)	Host2 (Feces LyPMAxx vs Control)	Host3 (Feces LyPMAxx vs Control)	FDR	sum
s__Eubacterium_eligens*	k__Bacteria	p__Firmicutes	c__Clostridia	o__Clostridiales	f__Eubacteriaceae	g__Eubacterium	2490.67	8.55837	3.85049	0.00644531	2503.08
s__Eubacterium_ramulus*	k__Bacteria	p__Firmicutes	c__Clostridia	o__Clostridiales	f__Eubacteriaceae	g__Eubacterium	265.037	11.8313	5.4988	0.00644531	282.368
s__Fusicatenibacter_saccharivorans*	k__Bacteria	p__Firmicutes	c__Clostridia	o__Clostridiales	f__Lachnospiraceae	g__Fusicatenibacter	109.513	10.2355	15.0328	0.00644531	134.781
s__Roseburia_hominis*	k__Bacteria	p__Firmicutes	c__Clostridia	o__Clostridiales	f__Lachnospiraceae	g__Roseburia	102.293	10.7909	23.4527	0.00644531	136.537
s__Anaerostipes_hadrus*	k__Bacteria	p__Firmicutes	c__Clostridia	o__Clostridiales	f__Lachnospiraceae	g__Anaerostipes	75.3189	8.73482	2.20301	0.00644531	86.2567
s__Oscillibacter_sp_CAG_241*	k__Bacteria	p__Firmicutes	c__Clostridia	o__Clostridiales	f__Oscillospiraceae	g__Oscillibacter	65.6187	18249092	3.72847	0.00644531	1.82492e+07
s__Streptococcus_salivarius*	k__Bacteria	p__Firmicutes	c__Bacilli	o__Lactobacillales	f__Streptococcaceae	g__Streptococcus	56.7371	8.93761	120.277	0.00644531	185.951
s__Dorea_longicatena*	k__Bacteria	p__Firmicutes	c__Clostridia	o__Clostridiales	f__Lachnospiraceae	g__Dorea	55.5476	10.3572	8.33715	0.00644531	74.2419
s__Roseburia_inulinivorans*	k__Bacteria	p__Firmicutes	c__Clostridia	o__Clostridiales	f__Lachnospiraceae	g__Roseburia	26.7079	10.9339	4.78531	0.00644531	42.4271
s__Odoribacter_splanchnicus*	k__Bacteria	p__Bacteroidetes	c__Bacteroidia	o__Bacteroidales	f__Odoribacteraceae	g__Odoribacter	26.1851	9.9064	1.78351	0.00644531	37.875
s__Faecalibacterium_prausnitzii*	k__Bacteria	p__Firmicutes	c__Clostridia	o__Clostridiales	f__Ruminococcaceae	g__Faecalibacterium	22.6674	9.19529	6.97436	0.00644531	38.837
s__Eubacterium_hallii*	k__Bacteria	p__Firmicutes	c__Clostridia	o__Clostridiales	f__Eubacteriaceae	g__Eubacterium	22.4061	8.13233	1.82294	0.00644531	32.3614
s__Coprococcus_comes*	k__Bacteria	p__Firmicutes	c__Clostridia	o__Clostridiales	f__Lachnospiraceae	g__Coprococcus	18.8247	10.0068	4.12481	0.00644531	32.9563
s__Roseburia_intestinalis*	k__Bacteria	p__Firmicutes	c__Clostridia	o__Clostridiales	f__Lachnospiraceae	g__Roseburia	16.007	9.1709	10.9881	0.00644531	36.166
s__Oscillibacter_sp_57_20*	k__Bacteria	p__Firmicutes	c__Clostridia	o__Clostridiales	f__Oscillospiraceae	g__Oscillibacter	15.5463	10.5529	2.22249	0.00644531	28.3217
s__Blautia_wexlerae*	k__Bacteria	p__Firmicutes	c__Clostridia	o__Clostridiales	f__Lachnospiraceae	g__Blautia	14.1257	6.54942	1.83162	0.00644531	22.5067
s__Parabacteroides_distasonis*	k__Bacteria	p__Bacteroidetes	c__Bacteroidia	o__Bacteroidales	f__Tannerellaceae	g__Parabacteroides	13.2225	8.6226	10.1511	0.00644531	31.9962
s__Roseburia_faecis*	k__Bacteria	p__Firmicutes	c__Clostridia	o__Clostridiales	f__Lachnospiraceae	g__Roseburia	12.2842	10.4623	5.82441	0.00644531	28.571
s__Rothia_mucilaginosa*	k__Bacteria	p__Actinobacteria	c__Actinobacteria	o__Micrococcales	f__Micrococcaceae	g__Rothia	8.74402	2.62722	3.23695	0.00644531	14.6082
s__Coprococcus_catus*	k__Bacteria	p__Firmicutes	c__Clostridia	o__Clostridiales	f__Lachnospiraceae	g__Coprococcus	8.00255	9.03104	2.09986	0.00644531	19.1335
s__Firmicutes_bacterium_CAG_83*	k__Bacteria	p__Firmicutes	c__Firmicutes_unclassified	o__Firmicutes_unclassified	f__Firmicutes_unclassified	g__Firmicutes_unclassified	7.90563	11.095	5.37063	0.00644531	24.3713
s__Blautia_obeum*	k__Bacteria	p__Firmicutes	c__Clostridia	o__Clostridiales	f__Lachnospiraceae	g__Blautia	7.787	10.9051	2.68315	0.00644531	21.3753
s__Prevotella_sp_CAG_279*	k__Bacteria	p__Bacteroidetes	c__Bacteroidia	o__Bacteroidales	f__Prevotellaceae	g__Prevotella	7.45731	6.64024	1.94284	0.00644531	16.0404
s__Ruminococcus_lactaris*	k__Bacteria	p__Firmicutes	c__Clostridia	o__Clostridiales	f__Ruminococcaceae	g__Ruminococcus	6.64885	8.97535	4.06625	0.00644531	19.6905
s__Gemmiger_formicilis*	k__Bacteria	p__Firmicutes	c__Clostridia	o__Clostridiales	f__Ruminococcaceae	g__Gemmiger	5.59024	6.21124	3.32609	0.00644531	15.1276
s__Ruminococcus_torques*	k__Bacteria	p__Firmicutes	c__Clostridia	o__Clostridiales	f__Lachnospiraceae	g__Blautia	5.49134	6.70539	2.29075	0.00644531	14.4875
s__Agathobaculum_butyriciproducens*	k__Bacteria	p__Firmicutes	c__Clostridia	o__Clostridiales	f__Ruminococcaceae	g__Agathobaculum	5.37558	7.78057	2.92641	0.00644531	16.0826
s__Eubacterium_ventriosum*	k__Bacteria	p__Firmicutes	c__Clostridia	o__Clostridiales	f__Eubacteriaceae	g__Eubacterium	5.00542	12.2414	2.6708	0.00644531	19.9176
s__Prevotella_copri*	k__Bacteria	p__Bacteroidetes	c__Bacteroidia	o__Bacteroidales	f__Prevotellaceae	g__Prevotella	4.9317	2.29885	1.31889	0.00644531	8.54944
s__Collinsella_aerofaciens*	k__Bacteria	p__Actinobacteria	c__Coriobacteriia	o__Coriobacteriales	f__Coriobacteriaceae	g__Collinsella	4.2695	3.7479	1.78109	0.00644531	9.79849
s__Phascolarctobacterium_succinatutens*	k__Bacteria	p__Firmicutes	c__Negativicutes	o__Acidaminococcales	f__Acidaminococcaceae	g__Phascolarctobacterium	4.12694	4.16475	1.42702	0.00644531	9.71872
s__Parabacteroides_merdae*	k__Bacteria	p__Bacteroidetes	c__Bacteroidia	o__Bacteroidales	f__Tannerellaceae	g__Parabacteroides	4.00755	6.29552	1.91837	0.00644531	12.2214
s__Asaccharobacter_celatus*	k__Bacteria	p__Actinobacteria	c__Coriobacteriia	o__Eggerthellales	f__Eggerthellaceae	g__Asaccharobacter	3.62758	9.14655	1.69751	0.00644531	14.4716
s__Adlercreutzia_equolifaciens*	k__Bacteria	p__Actinobacteria	c__Coriobacteriia	o__Eggerthellales	f__Eggerthellaceae	g__Adlercreutzia	3.28744	9.73514	1.91711	0.00644531	14.9397
s__Ruminococcus_bromii*	k__Bacteria	p__Firmicutes	c__Clostridia	o__Clostridiales	f__Ruminococcaceae	g__Ruminococcus	2.36752	3.28506	1.41265	0.00644531	7.06523
s__Collinsella_stercoris*	k__Bacteria	p__Actinobacteria	c__Coriobacteriia	o__Coriobacteriales	f__Coriobacteriaceae	g__Collinsella	2.21645	3.56467	2.82947	0.00644531	8.61059
s__Bacteroides_thetaiotaomicron*	k__Bacteria	p__Bacteroidetes	c__Bacteroidia	o__Bacteroidales	f__Bacteroidaceae	g__Bacteroides	1.98437	2.57628	1.33795	0.00644531	5.89861
s__Bacteroides_uniformis*	k__Bacteria	p__Bacteroidetes	c__Bacteroidia	o__Bacteroidales	f__Bacteroidaceae	g__Bacteroides	1.95058	4.3333	1.41949	0.00644531	7.70337
s__Bacteroides_intestinalis*	k__Bacteria	p__Bacteroidetes	c__Bacteroidia	o__Bacteroidales	f__Bacteroidaceae	g__Bacteroides	1.7707	3.50766	1.59241	0.00644531	6.87076
s__Gemella_sanguinis*	k__Bacteria	p__Firmicutes	c__Bacilli	o__Bacillales	f__Bacillales_unclassified	g__Gemella	17.8007	6.9739	4.54947e+08	0.0114583	4.54947e+08
s__Haemophilus_parainfluenzae*	k__Bacteria	p__Proteobacteria	c__Gammaproteobacteria	o__Pasteurellales	f__Pasteurellaceae	g__Haemophilus	9.44595	3.06235	18.315	0.0114583	30.8233
s__Streptococcus_mitis*	k__Bacteria	p__Firmicutes	c__Bacilli	o__Lactobacillales	f__Streptococcaceae	g__Streptococcus	7.46247	4.28527	2.10548	0.0114583	13.8532
s__Eubacterium_rectale*	k__Bacteria	p__Firmicutes	c__Clostridia	o__Clostridiales	f__Lachnospiraceae	g__Lachnospiraceae_unclassified	2.59974	10.0612	2.25493	0.0114583	14.9159
s__Prevotella_sp_885*	k__Bacteria	p__Bacteroidetes	c__Bacteroidia	o__Bacteroidales	f__Prevotellaceae	g__Prevotella	2.56962	4.78322	1.85266	0.0114583	9.2055
s__Actinomyces_sp_ICM47*	k__Bacteria	p__Actinobacteria	c__Actinobacteria	o__Actinomycetales	f__Actinomycetaceae	g__Actinomyces	90292994	8.58711	3.05743e+07	0.0204689	1.20867e+08
s__Bacteroides_caccae*	k__Bacteria	p__Bacteroidetes	c__Bacteroidia	o__Bacteroidales	f__Bacteroidaceae	g__Bacteroides	2.10058	6.47409	0.920251	0.0268555	9.49492
s__Bifidobacterium_pseudocatenulatum*	k__Bacteria	p__Actinobacteria	c__Actinobacteria	o__Bifidobacteriales	f__Bifidobacteriaceae	g__Bifidobacterium	2.75027	4.36444	1.22509	0.0368304	8.3398
s__Methanobrevibacter_smithii	k__Archaea	p__Euryarchaeota	c__Methanobacteria	o__Methanobacteriales	f__Methanobacteriaceae	g__Methanobrevibacter	0.710598	0.984822	0.873427	0.476298	2.56885
s__Methanosphaera_stadtmanae	k__Archaea	p__Euryarchaeota	c__Methanobacteria	o__Methanobacteriales	f__Methanobacteriaceae	g__Methanosphaera	0.741245	1.44323	0.769277	0.845947	2.95376
s__Bilophila_wadsworthia	k__Bacteria	p__Proteobacteria	c__Deltaproteobacteria	o__Desulfovibrionales	f__Desulfovibrionaceae	g__Bilophila	0.904608	1.4897	0.897619	0.910156	3.29193
s__Parasutterella_excrementihominis	k__Bacteria	p__Proteobacteria	c__Betaproteobacteria	o__Burkholderiales	f__Sutterellaceae	g__Parasutterella	1.16691	1.72859	0.481597	0.348273	3.3771
s__Romboutsia_ilealis	k__Bacteria	p__Firmicutes	c__Clostridia	o__Clostridiales	f__Peptostreptococcaceae	g__Romboutsia	1.42384	2.16519	0.829209	0.545703	4.41824
s__Bacteroides_xylanisolvens	k__Bacteria	p__Bacteroidetes	c__Bacteroidia	o__Bacteroidales	f__Bacteroidaceae	g__Bacteroides	0.596195	2.7666	1.15113	0.69443	4.51392
s__Bacteroides_vulgatus	k__Bacteria	p__Bacteroidetes	c__Bacteroidia	o__Bacteroidales	f__Bacteroidaceae	g__Bacteroides	1.14665	2.39791	1.38756	0.0515625	4.93213
s__Bacteroides_ovatus	k__Bacteria	p__Bacteroidetes	c__Bacteroidia	o__Bacteroidales	f__Bacteroidaceae	g__Bacteroides	0.534029	4.1834	1.5669	0.193359	6.28433
s__Neisseria_flavescens	k__Bacteria	p__Proteobacteria	c__Betaproteobacteria	o__Neisseriales	f__Neisseriaceae	g__Neisseria	3.80881	2.97489	1.28823	0.12161	8.07192
s__Megamonas_funiformis	k__Bacteria	p__Firmicutes	c__Negativicutes	o__Selenomonadales	f__Selenomonadaceae	g__Megamonas	5.41649	1.92063	1.09028	0.0707721	8.4274
s__Prevotella_sp_CAG_5226	k__Bacteria	p__Bacteroidetes	c__Bacteroidia	o__Bacteroidales	f__Prevotellaceae	g__Prevotella	3.20872	4.16458	1.15672	0.193359	8.53003
s__Alistipes_putredinis	k__Bacteria	p__Bacteroidetes	c__Bacteroidia	o__Bacteroidales	f__Rikenellaceae	g__Alistipes	1.27069	6.68824	0.855723	0.408944	8.81466
s__Streptococcus_infantis	k__Bacteria	p__Firmicutes	c__Bacilli	o__Lactobacillales	f__Streptococcaceae	g__Streptococcus	5.24212	5.4035	2.80942	0.12161	13.455
s__Alistipes_shahii	k__Bacteria	p__Bacteroidetes	c__Bacteroidia	o__Bacteroidales	f__Rikenellaceae	g__Alistipes	1.75267	31.1366	0.815221	0.910156	33.7045
s__Paraprevotella_xylaniphila	k__Bacteria	p__Bacteroidetes	c__Bacteroidia	o__Bacteroidales	f__Prevotellaceae	g__Paraprevotella	62.5554	6.96752	0.617016	0.617059	70.1399
s__Haemophilus_sp_HMSC71H05	k__Bacteria	p__Proteobacteria	c__Gammaproteobacteria	o__Pasteurellales	f__Pasteurellaceae	g__Haemophilus	10.8301	1.64413	92658825	0.173816	9.26588e+07
s	k	p	c	o	f	g	Host1 (Feces LyPMAxx+F vs LyPMAxx)	Host2 (Feces LyPMAxx+F vs LyPMAxx)	Host3 (Feces LyPMAxx+F vs LyPMAxx)	FDR	sum
s__Bacteroides_caccae*	k__Bacteria	p__Bacteroidetes	c__Bacteroidia	o__Bacteroidales	f__Bacteroidaceae	g__Bacteroides	504673471	223.957	47.8138	0.00628811	5.04674e+08
s__Bacteroides_ovatus*	k__Bacteria	p__Bacteroidetes	c__Bacteroidia	o__Bacteroidales	f__Bacteroidaceae	g__Bacteroides	4.59144e+08	8811.41	178.414	0.00628811	4.59153e+08
s__Bacteroides_intestinalis*	k__Bacteria	p__Bacteroidetes	c__Bacteroidia	o__Bacteroidales	f__Bacteroidaceae	g__Bacteroides	4.51228e+08	602.631	97.5515	0.00628811	4.51229e+08
s__Bacteroides_thetaiotaomicron*	k__Bacteria	p__Bacteroidetes	c__Bacteroidia	o__Bacteroidales	f__Bacteroidaceae	g__Bacteroides	2.14067e+08	486.027	125.895	0.00628811	2.14067e+08
s__Firmicutes_bacterium_CAG_83*	k__Bacteria	p__Firmicutes	c__Firmicutes_unclassified	o__Firmicutes_unclassified	f__Firmicutes_unclassified	g__Firmicutes_unclassified	1.26433e+08	2330065	10.8762	0.0296924	1.28763e+08
s__Neisseria_flavescens*	k__Bacteria	p__Proteobacteria	c__Betaproteobacteria	o__Neisseriales	f__Neisseriaceae	g__Neisseria	9.18366e+07	2.2287e+08	5.86381	0.0122768	3.14706e+08
s__Megamonas_funiformis*	k__Bacteria	p__Firmicutes	c__Negativicutes	o__Selenomonadales	f__Selenomonadaceae	g__Megamonas	3.22489e+07	826.369	27.1865	0.00628811	3.22498e+07
s__Odoribacter_splanchnicus*	k__Bacteria	p__Bacteroidetes	c__Bacteroidia	o__Bacteroidales	f__Odoribacteraceae	g__Odoribacter	13145440	149906333	96.4803	0.0204689	1.63052e+08
s__Eubacterium_rectale*	k__Bacteria	p__Firmicutes	c__Clostridia	o__Clostridiales	f__Lachnospiraceae	g__Lachnospiraceae_unclassified	10118794	317	17.8439	0.00628811	1.01191e+07
s__Streptococcus_mitis*	k__Bacteria	p__Firmicutes	c__Bacilli	o__Lactobacillales	f__Streptococcaceae	g__Streptococcus	9.72806e+06	78.8407	4.40807	0.0347055	9.72814e+06
s__Streptococcus_infantis	k__Bacteria	p__Firmicutes	c__Bacilli	o__Lactobacillales	f__Streptococcaceae	g__Streptococcus	8.00426e+06	1.3578e+07	4.55757	0.122131	2.15822e+07
s__Roseburia_hominis	k__Bacteria	p__Firmicutes	c__Clostridia	o__Clostridiales	f__Lachnospiraceae	g__Roseburia	6.89465e+06	1029.51	3.59872	0.122131	6.89568e+06
s__Haemophilus_parainfluenzae	k__Bacteria	p__Proteobacteria	c__Gammaproteobacteria	o__Pasteurellales	f__Pasteurellaceae	g__Haemophilus	6.48743e+06	4.56458e+06	0.346763	0.958708	1.1052e+07
s__Rothia_mucilaginosa*	k__Bacteria	p__Actinobacteria	c__Actinobacteria	o__Micrococcales	f__Micrococcaceae	g__Rothia	6176241	1.50406e+07	10.3283	0.00628811	2.12169e+07
s__Prevotella_sp_CAG_5226*	k__Bacteria	p__Bacteroidetes	c__Bacteroidia	o__Bacteroidales	f__Prevotellaceae	g__Prevotella	6.15243e+06	13091491	44.1279	0.00628811	1.9244e+07
s__Phascolarctobacterium_succinatutens*	k__Bacteria	p__Firmicutes	c__Negativicutes	o__Acidaminococcales	f__Acidaminococcaceae	g__Phascolarctobacterium	4.06739e+06	7.05443e+06	7.88644	0.00628811	1.11218e+07
s__Prevotella_sp_885*	k__Bacteria	p__Bacteroidetes	c__Bacteroidia	o__Bacteroidales	f__Prevotellaceae	g__Prevotella	3.99675e+06	351.776	11.0673	0.00628811	3.99711e+06
s__Haemophilus_sp_HMSC71H05	k__Bacteria	p__Proteobacteria	c__Gammaproteobacteria	o__Pasteurellales	f__Pasteurellaceae	g__Haemophilus	2.08706e+06	6.17274e+06	3.9e-07	0.298823	8259803
s__Gemella_sanguinis	k__Bacteria	p__Firmicutes	c__Bacilli	o__Bacillales	f__Bacillales_unclassified	g__Gemella	1.47833e+06	5814473	2.8e-07	0.813933	7.2928e+06
s__Oscillibacter_sp_CAG_241	k__Bacteria	p__Firmicutes	c__Clostridia	o__Clostridiales	f__Oscillospiraceae	g__Oscillibacter	525801	1	19.4368	0.0696043	525822
s__Bacteroides_xylanisolvens*	k__Bacteria	p__Bacteroidetes	c__Bacteroidia	o__Bacteroidales	f__Bacteroidaceae	g__Bacteroides	80460	23215.3	29.0354	0.0204689	103704
s__Bacteroides_vulgatus*	k__Bacteria	p__Bacteroidetes	c__Bacteroidia	o__Bacteroidales	f__Bacteroidaceae	g__Bacteroides	23075.9	155.793	11.6999	0.00628811	23243.4
s__Bacteroides_uniformis*	k__Bacteria	p__Bacteroidetes	c__Bacteroidia	o__Bacteroidales	f__Bacteroidaceae	g__Bacteroides	11078.4	4467.25	25.4704	0.00628811	15571.2
s__Prevotella_sp_CAG_279*	k__Bacteria	p__Bacteroidetes	c__Bacteroidia	o__Bacteroidales	f__Prevotellaceae	g__Prevotella	8553.19	871.963	632.965	0.00628811	10058.1
s__Parabacteroides_merdae*	k__Bacteria	p__Bacteroidetes	c__Bacteroidia	o__Bacteroidales	f__Tannerellaceae	g__Parabacteroides	6903.72	22.9873	4.99523	0.00628811	6931.7
s__Eubacterium_hallii*	k__Bacteria	p__Firmicutes	c__Clostridia	o__Clostridiales	f__Eubacteriaceae	g__Eubacterium	3853.36	7706.15	48.7725	0.00628811	11608.3
s__Blautia_obeum*	k__Bacteria	p__Firmicutes	c__Clostridia	o__Clostridiales	f__Lachnospiraceae	g__Blautia	3308.65	848.504	17.9747	0.00628811	4175.13
s__Parabacteroides_distasonis	k__Bacteria	p__Bacteroidetes	c__Bacteroidia	o__Bacteroidales	f__Tannerellaceae	g__Parabacteroides	2660.14	12.9564	0.82672	0.446057	2673.92
s__Alistipes_shahii*	k__Bacteria	p__Bacteroidetes	c__Bacteroidia	o__Bacteroidales	f__Rikenellaceae	g__Alistipes	2285.64	0.679479	4.19478	0.0347055	2290.52
s__Agathobaculum_butyriciproducens*	k__Bacteria	p__Firmicutes	c__Clostridia	o__Clostridiales	f__Ruminococcaceae	g__Agathobaculum	2035.4	157.186	37.0896	0.00628811	2229.68
s__Ruminococcus_lactaris*	k__Bacteria	p__Firmicutes	c__Clostridia	o__Clostridiales	f__Ruminococcaceae	g__Ruminococcus	1791.59	1170.64	37.925	0.00628811	3000.16
s__Roseburia_faecis*	k__Bacteria	p__Firmicutes	c__Clostridia	o__Clostridiales	f__Lachnospiraceae	g__Roseburia	1585.27	4400.27	34.6902	0.00628811	6020.24
s__Faecalibacterium_prausnitzii*	k__Bacteria	p__Firmicutes	c__Clostridia	o__Clostridiales	f__Ruminococcaceae	g__Faecalibacterium	1046.58	9099.86	143.91	0.00628811	10290.4
s__Paraprevotella_xylaniphila*	k__Bacteria	p__Bacteroidetes	c__Bacteroidia	o__Bacteroidales	f__Prevotellaceae	g__Paraprevotella	953.23	2.99121e+07	22.8	0.00628811	2.99131e+07
s__Roseburia_intestinalis*	k__Bacteria	p__Firmicutes	c__Clostridia	o__Clostridiales	f__Lachnospiraceae	g__Roseburia	935.758	42156960	7.54272	0.0204689	4.21579e+07
s__Dorea_longicatena*	k__Bacteria	p__Firmicutes	c__Clostridia	o__Clostridiales	f__Lachnospiraceae	g__Dorea	896.241	638.014	12.4182	0.00628811	1546.67
s__Coprococcus_catus*	k__Bacteria	p__Firmicutes	c__Clostridia	o__Clostridiales	f__Lachnospiraceae	g__Coprococcus	827.284	270.238	31.3189	0.00628811	1128.84
s__Alistipes_putredinis*	k__Bacteria	p__Bacteroidetes	c__Bacteroidia	o__Bacteroidales	f__Rikenellaceae	g__Alistipes	484.147	1108.4	10.9054	0.00628811	1603.45
s__Parasutterella_excrementihominis*	k__Bacteria	p__Proteobacteria	c__Betaproteobacteria	o__Burkholderiales	f__Sutterellaceae	g__Parasutterella	445.292	19.4528	7.26887	0.00628811	472.014
s__Eubacterium_ventriosum*	k__Bacteria	p__Firmicutes	c__Clostridia	o__Clostridiales	f__Eubacteriaceae	g__Eubacterium	398.098	234.578	14.6337	0.0274269	647.31
s__Blautia_wexlerae*	k__Bacteria	p__Firmicutes	c__Clostridia	o__Clostridiales	f__Lachnospiraceae	g__Blautia	378.999	474.264	28.1678	0.00628811	881.431
s__Anaerostipes_hadrus*	k__Bacteria	p__Firmicutes	c__Clostridia	o__Clostridiales	f__Lachnospiraceae	g__Anaerostipes	224.494	98.2586	159.952	0.00628811	482.704
s__Methanobrevibacter_smithii*	k__Archaea	p__Euryarchaeota	c__Methanobacteria	o__Methanobacteriales	f__Methanobacteriaceae	g__Methanobrevibacter	223.562	131.818	28.1466	0.00628811	383.526
s__Ruminococcus_torques*	k__Bacteria	p__Firmicutes	c__Clostridia	o__Clostridiales	f__Lachnospiraceae	g__Blautia	202.067	122.46	13.1177	0.00628811	337.645
s__Oscillibacter_sp_57_20*	k__Bacteria	p__Firmicutes	c__Clostridia	o__Clostridiales	f__Oscillospiraceae	g__Oscillibacter	199.224	581.386	21.1545	0.00628811	801.765
s__Gemmiger_formicilis*	k__Bacteria	p__Firmicutes	c__Clostridia	o__Clostridiales	f__Ruminococcaceae	g__Gemmiger	194.971	650.081	94.0729	0.00628811	939.125
s__Fusicatenibacter_saccharivorans*	k__Bacteria	p__Firmicutes	c__Clostridia	o__Clostridiales	f__Lachnospiraceae	g__Fusicatenibacter	190.471	687.951	16.8809	0.00628811	895.302
s__Prevotella_copri*	k__Bacteria	p__Bacteroidetes	c__Bacteroidia	o__Bacteroidales	f__Prevotellaceae	g__Prevotella	159.467	36.5577	19.3837	0.00628811	215.409
s__Collinsella_aerofaciens*	k__Bacteria	p__Actinobacteria	c__Coriobacteriia	o__Coriobacteriales	f__Coriobacteriaceae	g__Collinsella	144.915	13.8761	6.73122	0.00628811	165.522
s__Eubacterium_ramulus*	k__Bacteria	p__Firmicutes	c__Clostridia	o__Clostridiales	f__Eubacteriaceae	g__Eubacterium	143.83	97777191	31.7629	0.0296924	9.77774e+07
s__Roseburia_inulinivorans*	k__Bacteria	p__Firmicutes	c__Clostridia	o__Clostridiales	f__Lachnospiraceae	g__Roseburia	102.831	2.83522e+08	18.2951	0.0204689	2.83522e+08
s__Coprococcus_comes*	k__Bacteria	p__Firmicutes	c__Clostridia	o__Clostridiales	f__Lachnospiraceae	g__Coprococcus	44.4379	60.197	7.64075	0.00628811	112.276
s__Bilophila_wadsworthia*	k__Bacteria	p__Proteobacteria	c__Deltaproteobacteria	o__Desulfovibrionales	f__Desulfovibrionaceae	g__Bilophila	31.0795	31.5193	8.99689	0.00628811	71.5957
s__Bifidobacterium_pseudocatenulatum*	k__Bacteria	p__Actinobacteria	c__Actinobacteria	o__Bifidobacteriales	f__Bifidobacteriaceae	g__Bifidobacterium	20.9371	23.8626	6.66125	0.00628811	51.461
s__Methanosphaera_stadtmanae*	k__Archaea	p__Euryarchaeota	c__Methanobacteria	o__Methanobacteriales	f__Methanobacteriaceae	g__Methanosphaera	20.566	48.5114	8.56129	0.00628811	77.6386
s__Collinsella_stercoris*	k__Bacteria	p__Actinobacteria	c__Coriobacteriia	o__Coriobacteriales	f__Coriobacteriaceae	g__Collinsella	17.6544	11.7452	6.85104	0.00628811	36.2507
s__Ruminococcus_bromii*	k__Bacteria	p__Firmicutes	c__Clostridia	o__Clostridiales	f__Ruminococcaceae	g__Ruminococcus	15.1131	22.8396	11.9086	0.00628811	49.8614
s__Streptococcus_salivarius*	k__Bacteria	p__Firmicutes	c__Bacilli	o__Lactobacillales	f__Streptococcaceae	g__Streptococcus	11.4313	2.45594e+07	2.58199	0.0373261	2.45595e+07
s__Eubacterium_eligens*	k__Bacteria	p__Firmicutes	c__Clostridia	o__Clostridiales	f__Eubacteriaceae	g__Eubacterium	10.9865	5.57933e+07	18.2836	0.0296924	5.57933e+07
s__Asaccharobacter_celatus	k__Bacteria	p__Actinobacteria	c__Coriobacteriia	o__Eggerthellales	f__Eggerthellaceae	g__Asaccharobacter	6.4031	1.57487	3.35767	0.065625	11.3356
s__Romboutsia_ilealis*	k__Bacteria	p__Firmicutes	c__Clostridia	o__Clostridiales	f__Peptostreptococcaceae	g__Romboutsia	5.80526	6.73828	5.60064	0.00628811	18.1442
s__Adlercreutzia_equolifaciens*	k__Bacteria	p__Actinobacteria	c__Coriobacteriia	o__Eggerthellales	f__Eggerthellaceae	g__Adlercreutzia	5.7045	1.39374	3.90654	0.0477431	11.0048
s__Actinomyces_sp_ICM47	k__Bacteria	p__Actinobacteria	c__Actinobacteria	o__Actinomycetales	f__Actinomycetaceae	g__Actinomyces	1	15519511	9.5e-07	1	15519512
species	Saliva (host 1)	Feces (host 1)	type	fold change
s__Megamonas_funiformis	1.56884e+06	426976	LyPMAxx_vs_LyPMAxx+F	1.99581e+06
s__Faecalibacterium_prausnitzii	1.59268e+06	593.534	LyPMAxx_vs_LyPMAxx+F	1.59327e+06
s__Neisseria_flavescens	6.88915	1.2355e+06	LyPMAxx_vs_LyPMAxx+F	1.2355e+06
s__Bacteroides_vulgatus	1.08988e+06	14330.2	LyPMAxx_vs_LyPMAxx+F	1.10421e+06
s__Ruminococcus_bromii	954474	9.01559	LyPMAxx_vs_LyPMAxx+F	954483
s__Fusicatenibacter_saccharivorans	725558	111.288	LyPMAxx_vs_LyPMAxx+F	725669
s__Roseburia_faecis	708328	919.855	LyPMAxx_vs_LyPMAxx+F	709248
s__Blautia_wexlerae	551614	241.486	LyPMAxx_vs_LyPMAxx+F	551855
s__Ruminococcus_torques	295008	128.325	LyPMAxx_vs_LyPMAxx+F	295136
s__Streptococcus_mitis	2.65456	114672	LyPMAxx_vs_LyPMAxx+F	114675
s__Streptococcus_infantis	2.84125	107752	LyPMAxx_vs_LyPMAxx+F	107755
s__Rothia_mucilaginosa	3.8092	81406.7	LyPMAxx_vs_LyPMAxx+F	81410.5
s__Haemophilus_parainfluenzae	2.04138	80197.1	LyPMAxx_vs_LyPMAxx+F	80199.2
s__Gemella_sanguinis	2.44917	18632	LyPMAxx_vs_LyPMAxx+F	18634.4
s__Streptococcus_oralis	2.22836	9933.2	LyPMAxx_vs_LyPMAxx+F	9935.43
s__Prevotella_copri	21.5231	105.27	LyPMAxx_vs_LyPMAxx+F	126.794
s__Streptococcus_salivarius	2.47754	7.2606	LyPMAxx_vs_LyPMAxx+F	9.73814
s__Veillonella_sp_T11011_6	1.59691	4.28437	LyPMAxx_vs_LyPMAxx+F	5.88128
s__Streptococcus_parasanguinis	2.59435	2.81359	LyPMAxx_vs_LyPMAxx+F	5.40794
s__Veillonella_rogosae	1.53934	3.35487	LyPMAxx_vs_LyPMAxx+F	4.89421
s__Veillonella_atypica	1.85628	1.80552	LyPMAxx_vs_LyPMAxx+F	3.6618
s__Haemophilus_sp_HMSC71H05	7.37457	7.75636e+06	control_vs_LyPMAxx	7.75637e+06
s__Actinomyces_sp_ICM47	962252	4.48996	control_vs_LyPMAxx	962256
s__Streptococcus_sp_A12	18955.6	4.6431	control_vs_LyPMAxx	18960.2
s__Streptococcus_parasanguinis	712.086	4.8428	control_vs_LyPMAxx	716.929
s__Fusicatenibacter_saccharivorans	88.4827	13.4209	control_vs_LyPMAxx	101.904
s__Streptococcus_salivarius	45.6406	2.73399	control_vs_LyPMAxx	48.3745
s__Gemella_sanguinis	21.581	20.8527	control_vs_LyPMAxx	42.4337
s__Streptococcus_oralis	35.1113	3.12371	control_vs_LyPMAxx	38.235
s__Faecalibacterium_prausnitzii	18.3483	14.4554	control_vs_LyPMAxx	32.8037
s__Blautia_wexlerae	11.4021	12.1376	control_vs_LyPMAxx	23.5397
s__Ruminococcus_torques	4.41592	17.8935	control_vs_LyPMAxx	22.3094
s__Roseburia_faecis	9.82966	11.9606	control_vs_LyPMAxx	21.7902
s__Prevotella_copri	3.9188	12.9451	control_vs_LyPMAxx	16.8639
s__Bacteroides_vulgatus	0.920828	15.3645	control_vs_LyPMAxx	16.2853
s__Ruminococcus_bromii	1.89693	14.086	control_vs_LyPMAxx	15.983
s__Megamonas_funiformis	4.45485	10.763	control_vs_LyPMAxx	15.2178
s__Rothia_mucilaginosa	7.14121	5.72831	control_vs_LyPMAxx	12.8695
s__Streptococcus_mitis	5.83133	3.56451	control_vs_LyPMAxx	9.39584
s__Streptococcus_infantis	3.89701	5.22979	control_vs_LyPMAxx	9.1268
s__Haemophilus_parainfluenzae	7.78866	1.24208	control_vs_LyPMAxx	9.03074
s__Veillonella_atypica	4.78378	2.12862	control_vs_LyPMAxx	6.9124
s__Veillonella_rogosae	3.06063	2.16934	control_vs_LyPMAxx	5.22997
s__Neisseria_flavescens	2.99172	1.23558	control_vs_LyPMAxx	4.22729
s__Veillonella_sp_T11011_6	0.228933	1.93906	control_vs_LyPMAxx	2.16799
species	Saliva (host 2)	Feces (host 2)	type	change
s__Faecalibacterium_prausnitzii	8.72663e+06	653.971	control_vs_LyPMAxx	8.72729e+06
s__Megamonas_funiformis	8.35435e+06	1.64814	control_vs_LyPMAxx	8.35435e+06
s__Bacteroides_vulgatus	7.14183e+06	2.30851	control_vs_LyPMAxx	7.14183e+06
s__Ruminococcus_bromii	5.14848e+06	5.51406	control_vs_LyPMAxx	5.14849e+06
s__Fusicatenibacter_saccharivorans	4.39734e+06	141.917	control_vs_LyPMAxx	4.39748e+06
s__Roseburia_faecis	4.27567e+06	416.546	control_vs_LyPMAxx	4.27608e+06
s__Blautia_wexlerae	3.10659e+06	13.8919	control_vs_LyPMAxx	3.1066e+06
s__Prevotella_sp_CAG_279	2.8388e+06	15.6973	control_vs_LyPMAxx	2.83882e+06
s__Ruminococcus_torques	2.01476e+06	14.863	control_vs_LyPMAxx	2.01477e+06
s__Actinomyces_odontolyticus	7.46502	1.83424e+06	control_vs_LyPMAxx	1.83425e+06
s__Prevotella_sp_CAG_5226	1.78853e+06	12.1759	control_vs_LyPMAxx	1.78855e+06
s__Bacteroides_uniformis	1.61065e+06	5.28388	control_vs_LyPMAxx	1.61065e+06
s__Bifidobacterium_pseudocatenulatum	1.47948e+06	6.45211	control_vs_LyPMAxx	1.47948e+06
s__Actinomyces_sp_ICM47	5.02511	1.41709e+06	control_vs_LyPMAxx	1.41709e+06
s__Actinomyces_graevenitzii	32.1844	1.11226e+06	control_vs_LyPMAxx	1.11229e+06
s__Eubacterium_rectale	1.0456e+06	112.247	control_vs_LyPMAxx	1.04571e+06
s__Phascolarctobacterium_succinatutens	981575	4.92546	control_vs_LyPMAxx	981580
s__Gemella_sanguinis	37.0251	448614	control_vs_LyPMAxx	448651
s__Actinomyces_sp_HMSC035G02	5.29936	135526	control_vs_LyPMAxx	135531
s__Pseudopropionibacterium_propionicum	3.69619	68130.6	control_vs_LyPMAxx	68134.3
s__Actinomyces_naeslundii	8.4322	64805.4	control_vs_LyPMAxx	64813.8
s__Actinomyces_oris	17.2937	37312.6	control_vs_LyPMAxx	37329.9
s__Corynebacterium_durum	44.2965	14729.3	control_vs_LyPMAxx	14773.6
s__Collinsella_aerofaciens	602.366	4.89259	control_vs_LyPMAxx	607.258
s__Streptococcus_salivarius	4.7737	555.629	control_vs_LyPMAxx	560.403
s__Prevotella_copri	210.584	2.32283	control_vs_LyPMAxx	212.906
s__Rothia_mucilaginosa	111.208	5.49903	control_vs_LyPMAxx	116.707
s__Gemella_haemolysans	13.8712	2.00351	control_vs_LyPMAxx	15.8747
s__Streptococcus_mitis	2.49607	8.38597	control_vs_LyPMAxx	10.882
s__Streptococcus_infantis	5.0853	5.11363	control_vs_LyPMAxx	10.1989
s__Neisseria_flavescens	0.945709	5.46531	control_vs_LyPMAxx	6.41102
s__Haemophilus_parainfluenzae	1.16392	2.28609	control_vs_LyPMAxx	3.45001
s__Veillonella_dispar	1.98065	1.1519	control_vs_LyPMAxx	3.13255
s__Neisseria_flavescens	7.48867	1.33936e+06	LyPMAxx_vs_LyPMAxx+F	1.33937e+06
s__Streptococcus_infantis	3.61387	151658	LyPMAxx_vs_LyPMAxx+F	151662
s__Veillonella_dispar	0.978768	78848.3	LyPMAxx_vs_LyPMAxx+F	78849.3
s__Rothia_mucilaginosa	3.98109	77419.2	LyPMAxx_vs_LyPMAxx+F	77423.1
s__Haemophilus_parainfluenzae	2.01653	50530.6	LyPMAxx_vs_LyPMAxx+F	50532.6
s__Gemella_haemolysans	12.1059	41324.6	LyPMAxx_vs_LyPMAxx+F	41336.7
s__Streptococcus_salivarius	2.80511	4275.86	LyPMAxx_vs_LyPMAxx+F	4278.66
s__Streptococcus_mitis	4.56986	56.0535	LyPMAxx_vs_LyPMAxx+F	60.6233
s__Prevotella_copri	10.2276	30.0828	LyPMAxx_vs_LyPMAxx+F	40.3104
s__Collinsella_aerofaciens	0.906771	8.16771	LyPMAxx_vs_LyPMAxx+F	9.07448
species	Saliva (host 3)	Feces (host 3)	type	change
s__Faecalibacterium_prausnitzii	3.07778e+07	7.0354	control_vs_LyPMAxx	3.07778e+07
s__Megamonas_funiformis	2.55686e+07	1.09643	control_vs_LyPMAxx	2.55686e+07
s__Bacteroides_vulgatus	2.07726e+07	1.35031	control_vs_LyPMAxx	2.07726e+07
s__Streptococcus_vestibularis	2.50981	1.70673e+07	control_vs_LyPMAxx	1.70673e+07
s__Ruminococcus_bromii	1.61391e+07	1.39822	control_vs_LyPMAxx	1.61391e+07
s__Fusicatenibacter_saccharivorans	1.3246e+07	15.0131	control_vs_LyPMAxx	1.32461e+07
s__Roseburia_faecis	1.16475e+07	5.78561	control_vs_LyPMAxx	1.16475e+07
s__Blautia_wexlerae	8.83307e+06	1.80002	control_vs_LyPMAxx	8.83308e+06
s__Eubacterium_rectale	8.75081e+06	2.22733	control_vs_LyPMAxx	8.75081e+06
s__Ruminococcus_torques	8.03782e+06	2.26361	control_vs_LyPMAxx	8.03782e+06
s__Prevotella_sp_CAG_279	7.37303e+06	1.92929	control_vs_LyPMAxx	7.37303e+06
s__Streptococcus_australis	13.9524	5.86025e+06	control_vs_LyPMAxx	5.86027e+06
s__Prevotella_sp_CAG_5226	5.27008e+06	1.14352	control_vs_LyPMAxx	5.27009e+06
s__Bacteroides_uniformis	4.64114e+06	1.40169	control_vs_LyPMAxx	4.64114e+06
s__Gemella_sanguinis	17.0624	4.57039e+06	control_vs_LyPMAxx	4.57041e+06
s__Prevotella_sp_885	2.83069e+06	1.802	control_vs_LyPMAxx	2.8307e+06
s__Bifidobacterium_pseudocatenulatum	2.69867e+06	1.20254	control_vs_LyPMAxx	2.69867e+06
s__Phascolarctobacterium_succinatutens	2.6815e+06	1.41073	control_vs_LyPMAxx	2.6815e+06
s__Streptococcus_sp_A12	3.09903	1.91706e+06	control_vs_LyPMAxx	1.91706e+06
s__Streptococcus_sanguinis	4.50627	1.38281e+06	control_vs_LyPMAxx	1.38281e+06
s__Actinomyces_sp_ICM47	11.6681	353352	control_vs_LyPMAxx	353364
s__Actinomyces_oris	5.71237	299723	control_vs_LyPMAxx	299729
s__Veillonella_rogosae	5.91013	224167	control_vs_LyPMAxx	224173
s__Actinomyces_naeslundii	6.39399	116688	control_vs_LyPMAxx	116695
s__Actinomyces_odontolyticus	5.35271	86895.9	control_vs_LyPMAxx	86901.2
s__Klebsiella_pneumoniae	0.803206	1782.23	control_vs_LyPMAxx	1783.04
s__Prevotella_copri	320.658	1.30394	control_vs_LyPMAxx	321.962
s__Rothia_mucilaginosa	182.241	3.16232	control_vs_LyPMAxx	185.403
s__Collinsella_aerofaciens	71.9871	1.77014	control_vs_LyPMAxx	73.7573
s__Haemophilus_parainfluenzae	1.71534	19.5492	control_vs_LyPMAxx	21.2646
s__Gemella_haemolysans	7.10754	8.40296	control_vs_LyPMAxx	15.5105
s__Streptococcus_parasanguinis	7.81691	7.58502	control_vs_LyPMAxx	15.4019
s__Streptococcus_infantis	6.08911	2.78999	control_vs_LyPMAxx	8.8791
s__Streptococcus_mitis	3.92356	2.09597	control_vs_LyPMAxx	6.01953
s__Streptococcus_oralis	3.74838	0.983593	control_vs_LyPMAxx	4.73197
s__Neisseria_flavescens	1.56116	1.29561	control_vs_LyPMAxx	2.85677
s__Collinsella_aerofaciens	25293.6	4.08256	LyPMAxx_vs_LyPMAxx+F	25297.7
s__Klebsiella_pneumoniae	21.773	0.12462	LyPMAxx_vs_LyPMAxx+F	21.8976
s__Rothia_mucilaginosa	0.106924	18.25	LyPMAxx_vs_LyPMAxx+F	18.3569
s__Streptococcus_parasanguinis	2.07631	13.2986	LyPMAxx_vs_LyPMAxx+F	15.3749
s__Gemella_haemolysans	2.85727	10.8993	LyPMAxx_vs_LyPMAxx+F	13.7566
s__Prevotella_copri	2.37374	11.1902	LyPMAxx_vs_LyPMAxx+F	13.5639
s__Streptococcus_oralis	1.9418	8.214	LyPMAxx_vs_LyPMAxx+F	10.1558
s__Neisseria_flavescens	3.07879	6.17236	LyPMAxx_vs_LyPMAxx+F	9.25114
s__Streptococcus_mitis	2.67595	4.59602	LyPMAxx_vs_LyPMAxx+F	7.27196
s__Streptococcus_infantis	1.803	5.35068	LyPMAxx_vs_LyPMAxx+F	7.15368
s__Haemophilus_parainfluenzae	1.50548	0.377583	LyPMAxx_vs_LyPMAxx+F	1.88307
